# Supplementary material for: Role of neutrophils in the pathogenesis of Post Kala-azar Dermal Leishmaniasis (PKDL)
Source: PLoS Negl Trop Dis. 2024 Nov 27;18(11):e0012655. doi: 10.1371/journal.pntd.0012655 (PMC11602034; doi:10.1371/journal.pntd.0012655)
Supplement: S1 Data — (XLSX) [file pntd.0012655.s003.xlsx]

## Sheet: Figure 1
Figure 1
Figure 1b
	Healthy Controls	Macular	Polymorphic
	15	198	196
	14	126	170
	12	108	176
	10	180	142
	17	159	195
	14	100	142
Figure 1h
	Healthy Controls	PKDL
	0	11.6
	0	50.8
	0	37.4
	0	53.4
	0	64.4
	0	62.2
	0	36.9
		80.8
		75.4
		68.2
		60
		55
Figure 1i
	Patient Code	CD66b+ neutrophils	Parasite Load
	Patient 1	11.6	285
	Patient 2	68.2	616587
	Patient 3	53.4	12582
	Patient 4	64.4	855452
	Patient 5	37.4	1140
	Patient 6	50.8	6647
	Patient 7	62.2	8568
	Patient 8	80.8	400000000
	Patient 9	75.4	480000
	Patient 10	60	580000
	Patient 11	55	282753
	Patient 12	50	9923
Figure 1j
	Macular	Polymorphic
	11.6	53.4
	50.8	64.4
	37.4	62.2
	75.4	36.9
	68.2	80.8
	52	77

## Sheet: Table 1
Table 1
	Age				Lag period			Disease duration			Parasite load
	Healthy Control	Macular	Polymorphic		Macular	Polymorphic		Macular	Polymorphic		Macular	Polymorphic
	24	10	32		5	1		2.3	0.5		33395	348000
	25	17	55		2	1		5	2		3204	2645
	30	30	23		5	1		0.67	2		2850	741
	25	20	39		2	30		4	6		6647	12582
	30	64	46		2	1		1	1		1140	855452
	33	23	20		1	2		0.5	12		500000	8568
	30	22	40		1	30		2	2		616587	400000000
	32	36	19		8	6		32	3		615	918
	29	28	36		14	23		7	4		6658	5582
	29	28	12		17	3		1	2		7080	66524
	0.25	13	21		2	1		1	1
	3	7	10		4	3			1
	3.4
	2
	2.5
	3
	3.1

## Sheet: Figure 2 & Table 2
Figure 2
Table 2 and Figure 2a
	Name of the cytokine: IL-8			Name of the cytokine: CXCL1			Name of the cytokine: CXCL2			Name of the cytokine: CXCL5			Name of the cytokine: CCL2			Name of the cytokine: CCL20
	Healthy Controls	PKDL		Healthy Controls	PKDL		Healthy Controls	PKDL		Healthy Controls	PKDL		Healthy Controls	PKDL		Healthy Controls	PKDL
	44.48	494.44		434.62	241.19		39.86	74.58		591.99	1684.16		26.51	58.06		1.8	6.82
	90.81	36469.4		571.31	899.84		73.34	112.56		750.32	6884.43		53.02	321.94		2.11	20.43
	25.26	5518.49		272.79	379.9		48.5	104.92		654.64	5203.58		41.73	357.54		4.53	16.73
	26.64	105.21		292.78	286.03		43.65	77.53		471.93	1649.85		48.64	40.34		3.68	6.37
	70.15	16714.1		265	956.9		54.85	125.65		971.4	7775.64		60.81	581.46		2.27	61.29
	11.31	58461.3		187.7	952.72		35.91	114.23		414.62	7578.78		56.85	1284.75		1.32	43.17
	11.84	42413.9		182.47	1919.77		39.86	140.52		177.88	9113		55.43	1336.82		1.16	32.29
	19.05	36806.1		142.82	694.69		41.14	116.3		499.56	6648.91		59.61	944.95		1.8	23.15
	117.38	153.51		219.97	257.7		171.22	102.76		1174.38	1701.22		85.45	67.04		9.63	141.28
	18.66	445.8		365.7	302.98		96.82	395.86		1174.38	1966.15		146.11	70.93		8.49	15.24
		7159.72			388.83			79.95			3959.08			232.69			14.42
		27404.6			1614.79			101.45			6432.82			1094.81			69.01
		54093.5			781.29			100.57			8566.68			928.41			22.93
		3747.74			425.93			84.24			4183.73			39.04			26.6
		2714.34			375.38			86.12			3263.83			93.53			9.48
		10421.3			709.23			93.01			5603.12			187.93			20.13
		7411.51			399.06			92.56			4386.24			444.24			14.35
Figure 2e
	Patient code	CD66b neutrophils	IL17A
	Patient 1	11.6	2
	Patient 2	68.2	6
	Patient 3	53.4	5
	Patient 4	64.4	6
	Patient 5	37.4	4

## Sheet: Table 3
Table 3
IL-6			IFN-γ			IL-4			IL-10			IL-17			IL-23			IL-22
Healthy controls	PKDL		Healthy controls	PKDL		Healthy controls	PKDL		Healthy controls	PKDL		Healthy controls	PKDL		Healthy controls	PKDL		Healthy controls	PKDL
2.06	27.06		17.21	38.42		43.47	52.53		16.05	116.62		1.24	1.48		Not detected	35.56		4.41	4.08
Not detected	149.29		30.04	46.25		44.9	62.94		15.42	160.93		1.53	3.27		Not detected	31.22		6.13	3.27
Not detected	173.59		26.46	73.78		42.5	81.73		4.63	141.6		1.02	2.16		29.62	22.85		3.12	3.75
Not detected	89.19		28.38	29.77		40.04	49.81		6.76	119.41		0.79	1.72		11.73	22.85		3.12	2.51
2.06	50.1		30.04	93.37		25.57	96.53		6.76	160.44		0.94	2		0.72	26.98		4.91	3.43
Not detected	10.52		24.4	192.25		16.38	59.12		Not detected	176.96		1.1	1.48		4.14	24.9		4.41	4.08
Not detected	27		22.89	153.26		23.18	72.96		7.93	171.21		0.94	Not detected		28.56	39.99		5.6	3.75
7.71	79.98		19.09	130.36		29.29	94.37		3.33	158.05		1.61	1.05		Not detected	35.56		11.48	3.12
61.79	176.09		31.43	41.52		86.08	70.35		11.25	135		1.04	1.03		28.56	35.56		2.81	4.08
14.4	258.63		34.22	47.75		66.89	88.87		7.35	116.62		1.22	1.25		Not detected	14.98		3.12	5.08
	102.09			119.04			49.12			109.21			0.97			Not detected			4.74
	271.34			314.14			61.25			160			Not detected			Not detected			2.81
	263.74			312.06			67.51			140.54			Not detected			Not detected			2.51
	85.62			38.98			52.08			169.46			1.23			13.11			3.12
	65.64			69.48			56.08			163.4			1.07			13.11			3.43
	125.34			109.46			52.08			133.28			1.19			18.85			3.41
	17.67			187.65			56.95			132.73			2.98			15.93			2.21
	11			20.01			Not detected			145.39			0.97			29.09			3.12
	10.87			24.67			Not detected			152.4			1.17			20.83			3.75
	15.38			21.29			Not detected			99.85			0.76			44.51			7.96

## Sheet: Figure 4
Figure 4
Figure 4b:						Figure 4e:
	Healthy Controls	PKDL					Healthy Controls	PKDL
	363870	676500					183	26
	352710	1201500					73	20
	140400	151500					111	29
	30900	832800					116	26
	30900	531300					281	38
	106800	1503000					206	21
	84600	1726500					226	17
	196200	732300
	229800	1547700
	117900	698940
		933510
		1603500
		1290900
		363600
		1089600
		1681500
		1145700
		1380000
